# Supplementary material for: Machine Learning-Guided Optimization of p-Coumaric Acid Production in Yeast
Source: ACS Synth Biol. 2024 Mar 28;13(4):1312–22. doi: 10.1021/acssynbio.4c00035 (PMC11036487; doi:10.1021/acssynbio.4c00035)
Supplement: Supplementary file 2 — sb4c00035_si_002.xlsx [file sb4c00035_si_002.xlsx]

## Sheet: GFP - promoter characterization
Factor	PRO-TER	GFP			GFP_mean	GFP_std	p-value vs ps	p-value vs pm
Control	No GFP	315	343	202	286.667	74.6481
1	TDH3-TEF2	112980	116809		114894	2707.51
	RPL8A-TEF2	32639	34986		33812.5	1659.58	0.000766108
	MYO4-TEF2	780	759		769.5	14.8492	0.000281306	0.00125899
2	TEF1-PGK1	33096	33096		33096	0
	RPL28-PGK1	17715	18012		17863.5	210.011	9.50274e-05
	URA3-PGK1	650	650		650	0	#DIV/0!	7.4416e-05
3	PRE3-ADH1	no correct colonies found				#DIV/0!
	ACT1-ADH1	14463	14383		14423	56.5685	#DIV/0!
	PFY1-ADH1	8414	8321		8367.5	65.7609	#DIV/0!	0.000102584
4	ENO2-TDH1	43210	41103		42156.5	1489.87
	RPS9A-TDH1	29451	28956		29203.5	350.018	0.00690783
	VMA6-TDH1	2724	2732		2728	5.65685	0.000713165	8.74014e-05
5	KI_OLE1-TDH3	no clonies found
	CHO1-TDH3	18936	18264		18600	475.176
	PXR1-TDH3	1123	1187		1155	45.2548		0.000374123
6	PGK1-GPM1	37398	35872		36635	1079.04
	RPS3-GPM1	18417	17470		17943.5	669.63	0.0023001
	CCW12-GPM1	389	372		380.5	12.0208	0.000442681	0.000726288

## Sheet: NMR - top predicted producers
Validation DBTL1: Top predicted producers
																								CO Ranking		CR Ranking				PO Ranking				PR ranking
Manuscript name	ID	all_comb_id	Measured norm_pCA (a.u.)																		mean norm_pCA	std norm_pCA	p-value compared to BMP	MLR	KRR	MLR_mean	std	KRR_mean	std	MLR	SVR	KRR	RFR	MLR_mean	std	SVR_mean	std	KRR_mean	std	RFR_mean	std
BMP, CR7, PO2 (1), PR1	SHK0054	284	0.959981	0.814715	0.998629	0.733664	0.837253	0.840353	1.14646	0.806906	0.943946	0.819876	0.767498	0.778265	0.894462	0.794183	0.726631				0.857522	0.113426		0.578	0.636	0.619	0.025	0.631	0.024	0.655	0.554	0.651	0.702	0.656	0.016	0.569	0.018	0.65	0.016	0.688	0.037
CR4	SHK0056	208	0.786363	0.794764	0.719561	0.804432	1.08886	0.751104	0.80364	0.804785	0.855926	0.988006	0.758869	0.765705	0.851753	0.728419	0.737583	0.758043	0.760052	0.749366	0.805957	0.0942117	0.163467	0.633	0.646	0.657	0.018	0.641	0.013	0.693	0.589	0.688	0.646	0.696	0.011	0.595	0.01	0.69	0.011	0.65	0.007
CO1 (1), CR1	lvDSM068040	236	0.738687	0.711483	0.714822																0.721664	0.0148363	0.0602126	0.609	0.658	0.622	0.016	0.649	0.016	0.628	0.544	0.626	0.657	0.631	0.015	0.551	0.016	0.627	0.014	0.648	0.02
CO1 (2), CR3	lvDSM076285	334	1.14951	0.706434	0.486545																0.780829	0.337685	0.458772	0.688	0.606	0.698	0.026	0.593	0.017	0.641	0.602	0.628	0.647	0.643	0.018	0.587	0.027	0.627	0.015	0.641	0.011
CR2	lvDSM076281	310	0.83137	0.0104305																	0.4209	0.580492	0.00696769	0.68	0.61	0.705	0.027	0.601	0.017	0.662	0.612	0.652	0.645	0.666	0.017	0.6	0.024	0.652	0.015	0.629	0.014
CR5	lvDSM076286	382	0.823326	0.859834																	0.84158	0.0258144	0.849624	0.656	0.615	0.694	0.033	0.6	0.03	0.667	0.612	0.654	0.67	0.668	0.019	0.605	0.029	0.652	0.017	0.657	0.015
CR6	lvDSM076280	292	0.699183	0.755159	0.77794																0.744094	0.0405276	0.113339	0.68	0.626	0.69	0.025	0.614	0.018	0.634	0.601	0.622	0.649	0.635	0.017	0.587	0.017	0.621	0.015	0.646	0.009
PO1, PR2	lvDSM076282	280	0.78289	0.833012	0.828323																0.814742	0.0276837	0.534516	0.609	0.625	0.648	0.025	0.618	0.023	0.67	0.589	0.69	0.657	0.7	0.014	0.6	0.016	0.69	0.014	0.657	0.012
PO2 (2)	lvDSM076283	304	1.19829	0.826829																	1.01256	0.262663	0.130849	0.68	0.638	0.689	0.024	0.628	0.017	0.666	0.612	0.657	0.643	0.667	0.015	0.603	0.016	0.656	0.013	0.641	0.012
Relative pCA production
					CO Ranking		CR Ranking				PO Ranking				PR ranking
Manuscript name	ID	all_comb_id	mean norm_pCA	std norm_pCA	MLR	KRR	MLR_mean	std	KRR_mean	std	MLR	SVR	KRR	RFR	MLR_mean	std	SVR_mean	std	KRR_mean	std	RFR_mean	std
BMP, CR7, PO2 (1), PR1	SHK0054	284	100	18.706	100	100	100	5.71169	100	5.37894	100	100	100	100	100	3.4493	100	4.47379	100	3.48114	100	7.60551
CR4	SHK0056	208	93.9868	16.5313	109.516	101.572	106.139	4.88035	101.585	4.31041	105.802	106.318	105.684	92.0228	106.098	2.90632	104.569	3.58218	106.154	2.93269	94.4767	5.48467
CO1 (1), CR1	lvDSM068040	236	84.157	2.90741	105.363	103.459	100.485	4.78839	102.853	4.53259	95.8779	98.1949	96.1598	93.5897	96.189	3.40585	96.8366	4.29412	96.4615	3.32337	94.186	6.20063
CO1 (2), CR3	lvDSM076285	334	91.0565	61.1605	119.031	95.283	112.763	5.49425	93.9778	4.76287	97.8626	108.664	96.467	92.1652	98.0183	3.71286	103.163	5.58249	96.4615	3.43256	93.1686	5.64507
CR2	lvDSM076281	310	49.0834	195.044	117.647	95.9119	113.893	5.56587	95.2456	4.74	101.069	110.469	100.154	91.8803	101.524	3.53049	105.448	5.09974	100.308	3.36927	91.4244	5.8203
CR5	lvDSM076286	382	98.141	4.33792	113.495	96.6981	112.116	6.23876	95.0872	6.28224	101.832	110.469	100.461	95.4416	101.829	3.74686	106.327	5.74317	100.308	3.58574	95.4942	5.84247
CR6	lvDSM076280	292	86.7726	7.70261	117.647	98.4277	111.47	5.42579	97.3059	4.80216	96.7939	108.484	95.5453	92.4501	96.7988	3.62161	103.163	4.2889	95.5385	3.44871	93.8953	5.55544
PO1, PR2	lvDSM076282	280	95.0112	4.80528	105.363	98.2704	104.685	5.58534	97.9398	5.32141	102.29	106.318	105.991	93.5897	106.707	3.15418	105.448	4.13745	106.154	3.18998	95.4942	5.67961
PO2 (2)	lvDSM076283	304	118.08	36.6854	117.647	100.314	111.309	5.3334	99.5246	4.66845	101.679	110.469	100.922	91.5954	101.677	3.31757	105.975	4.12891	100.923	3.16012	93.1686	5.69443

## Sheet: LCMS - negative controls
Validation DBTL1: Negative controls
Manuscript name	ID	pCA (mg/l)				mean	std	p-value vs. Control
BMP	SHK0054	411.494	258.479	266.051		312.008	86.2405
BMP low PAL	lvDSM076287	143.541	93.497	88.664	85.561	108.567	27.3458	0.00542851
BMP low C4H	lvDSM076288	78.718	74.121	66.395		73.078	6.22736	0.00873583
BMP low PAL and low C4H	lvDSM065731	52.467	50.78	48.276	46.332	50.5077	2.7062	0.00148487
CR1	lvDSM068040	255.825	220.65	325.31	131.98	267.262	80.4133
CR1 low PAL	lvDSM076289	105.414	103.023	91.606	50.188	100.014	25.6314	0.0135171
CR1 low C4H	lvDSM076290	72.515	67.873	69.201		69.863	2.39076	0.0184863
CR1 low PAL and C4H	lvDSM065767	44.483	43.68	32.944		40.369	6.44276	0.00982758

## Sheet: LCMS - expansion design space
Additional promoters CPR
Manuscript name	ID	pCA (mg/l)				mean	std	p-value vs. Control
BMP	SHK0054	411.494	258.479	266.051		312.008	86.2405
BMP p1_CPR	lvDSM076292	303.966	337.146			320.556	23.4618	0.904367
BMP p2_CPR	lvDSM065730	343.069	326.244	411.013	291.949	360.109	50.0424	0.569888
CR1	lvDSM068040	255.825	220.65	325.31	131.98	267.262	80.4133
CR1 p1_CPR	lvDSM076291	345.749	396.274			371.012	35.7266	0.091675
CR1 p2_CPR	lvDSM065766	321.557	345.29	310.036		325.628	17.9761	0.114932
Additional gene copies
Manuscript name	ID	pCA (mg/l)				mean	std	p-value vs. Control
BMP	SHK0054	411.494	258.479	266.051		312.008	86.2405
BMP ARO4	lvDSM077904	no correct colonies
BMP ARO1	lvDSM077905	266.078	273.219			269.649	5.04945	0.557287
BMP ARO7	lvDSM077906	221.677	281.169	295.084	244.578	265.977	33.5854	0.316237
BMP ARO4-AROL-ARO7-PAL-C4H-CPR	lvDSM077907	no correct colonies
BMP PAL	lvDSM077908	271.808	323.141	283.535		292.828	26.8987	0.731701
BMP C4H	lvDSM077909	427.103	409.149	383.49	366.947	406.581	26.7024	0.115817
BMP CPR	lvDSM077910	350.508	348.747	291.81	332.034	330.355	27.2778	0.691871
BMP PAL-C4H	lvDSM077911	521.513	541.446	462.169	506.202	508.376	33.689	0.0081663
BMP PAL-CPR	lvDSM077912	343.069	326.244	411.013	291.949	360.109	50.0424	0.569888
BMP C4H-CPR	lvDSM077913	365.483	423.393	413.385		394.438	30.9525	0.168732
BMP PAL-C4H-CPR	lvDSM077914	580.732	559.72	522.193	430.093	554.215	66.6172	0.0142572
CR4	SHK0056	339.793	330.555	286.067	302.192	318.805	24.8819
CR4 ARO4	lvDSM077904	285.209	252.306			268.757	23.2659	0.0964459
CR4 ARO1	lvDSM077905	247.499	255.74			251.62	5.82727	0.0286429
CR4 ARO7	lvDSM077906	227.419	233.213			230.316	4.09698	0.0108311
CR4 ARO4-AROL-ARO7-PAL-C4H-CPR	lvDSM077907	423.859				423.859	#DIV/0!	#DIV/0!
CR4 PAL	lvDSM077908	293.019	280.617	301.007		291.548	10.2743	0.197097
CR4 C4H	lvDSM077909	348.272	198.487	385.818	434.403	310.859	101.806	0.623631
CR4 CPR	lvDSM077910	351.155	348.385	357.631		352.39	4.74517	0.0523269
CR4 PAL-C4H	lvDSM077911	463.99	474.854			469.422	7.68201	0.00122496
CR4 PAL-CPR	lvDSM077912	362.472	456.76	437.062		418.765	49.7358	0.0140705
CR4 C4H-CPR	lvDSM077913	458.654	487.587			473.12	20.4587	0.00155245
CR4 PAL-C4H-CPR	lvDSM077914	no correct colonies
