# Supplementary material for: Machine Learning-Guided Optimization of p-Coumaric Acid Production in Yeast
Source: ACS Synth Biol. 2024 Mar 28;13(4):1312–22. doi: 10.1021/acssynbio.4c00035 (PMC11036487; doi:10.1021/acssynbio.4c00035)
Supplement: Supplementary file 3 — sb4c00035_si_003.xlsx [file sb4c00035_si_003.xlsx]

## Sheet: Sup Table 1 - Sequences
Sup. Table 1. Promoters, ORFs and terminator sequences used in this study.
Name	Type	Sequence
TDH3	promoter	GGTCTCGGTGCTTAGTCAAAAAATTAGCCTTTTAATTCTGCTGTAACCCGTACATGCCCAAAATAGGGGGCGGGTTACACAGAATATATAACATCGTAGGTGTCTGGGTGAACAGTTTATTCCTGGCATCCACTAAATATAATGGAGCCCGCTTTTTAAGCTGGCATCCAGAAAAAAAAAGAATCCCAGCACCAAAATATTGTTTTCTTCACCAACCATCAGTTCATAGGTCCATTCTCTTAGCGCAACTACAGAGAACAGGGGCACAAACAGGCAAAAAACGGGCACAACCTCAATGGAGTGATGCAACCTGCCTGGAGTAAATGATGACACAAGGCAATTGACCCACGCATGT
RPL8A	promoter	GGTCTCGGTGCCAACATAAATAATTTCTATTAACAATGTAATTTCCATAATTTTATATTCCTCTCCACCTTCTATTGCATCATGTACTATTCAAATGACTGTAACACTAGTATTATGAAGAAAACACCCAAACATATCTAGGCCATCAGATTTTTTTTTTTTCATTTTTCATTTTTTTCTCATTTTCTTATTTATTTTTATTGAAAAATAATAACCGACGCAAACAAATTGGAAAAACCAACGCAAAAAAAAAAAGACGCTAAATTGTTTATAAAGGCGAGGAATTTGTATCTATCAATTACTATTCCAGTTGTCAGTTTACATTGCTTACCCTCTATTATCACATCAAAACAAC
MYO4	promoter	GGTCTCGTAAAGTCTGAAGAATGAATGATTTGATGATTTCTTTTTCCCTCCATTTTTCTTACTGAATATATCAATGATATAGACTTGTATAGTTTATTATTTCAAATTAAGTAGCTATATATAGTCAAGATAACGTTTGTTTGACACGATTACATTATTCGTCGACATCTTTTTTCAGCCTGTCGTGGTAGCAATTTGAGGAGTATTATTAATTGAATAGGTTCATTTTGCGCTCGCATAAACAGTTTTCGTCAGGGACAGTATGTTGGAATGAGTGGTAATTAATGGTGACATGACATGTTATAGCAATACCTCGGAGACC
TEF1	promoter	GGTCTCGGTGCTACCGTTCGTATAATGTATGCTATACGAAGTTATGTCCCCGCCGGGTCACCCGGCCAGCGACATGGAGGCCCAGAATACCCTCCTTGACAGTCTTGACGTGCGCAGCTCAGGGGCATGATGTGACTGTCGCCCGTACATTTAGCCCATACATCCCCATGTATAATCATTTGCATCCATACATTTTGATGGCCGCACGGCGCGAAGCAAAAATTACGGCTCCTCGCTGCAGACCTGCGAGCAGGGAAACGCTCCCCTCACAGACGCGTTGAATTGTCCCCACGCCGCGCCCCTGTAGAGAAATATAAAAGGTTAGGATTTGCCACTGAGGTTCTTCTTTCATATA
RPL28	promoter	GGTCTCGGTGCTTAATCATCGTTTACTGCCGCCTATGAGCGTAAGCTAATGTTATAAAGAAACAAGCTATAATATTGTTAAATATAGTTGATCAACAGCATTGTAATGATTACAAGAGACGAGGTGGAATGAACCTTATGAAATGCGTTTTATATATAAACTGTAATAAGAGCTAAGTTGAATTGAAATCTACGATACTTGATGTTGACATTATAGCACTAGTTCCCAGGAAACCCTTTCGAAAAACACAGCAAAAACAAGAGTACTGTAACCAATGTAACATCTGTACACCAGGGACCCACACATTACCAAAATCAAAATTATTTTTCTAATGCCTGTTATTTTTCCTATTTTTCCTCTGGCGCGTGAATAGCCCGCAGAGACGCAAACAATTTTCCT…
URA3	promoter	GGTCTCGGTGCGTTTTATTTAGGTTCTATCGAGGAGAAAAAGCGACAAGAAGAGATAGACCATGGATAAATGATTATGTTCTAAACACTCCTCAGAAGCTCATCGAACTGTCATCCTGCGTGAAGATTAAAATCCAACTTAGAAATTTCGAGCTTACGGAGACAATCATATGGGAGAAGCAATTGGAAGATAGAAAAAAGGTACTCGGTACATAAATATATGTGATTCTGGGTAGAAGATCGGTCTGCATTGGATGGTGGTAACGCATTTTTTTACACACATTACTTGCCTCGAGCATCAAATGGTGGTTATTCGTGGATCTATATCACGTGATTTGCTTAAGAATTGTCGTTCATGGTGACACTTTTAGCTTTGACATGATTAAGCTCATCTCAATTG…
PRE3	promoter	GGTCTCGGTGCCAAACATTAATTTGTTCTGCATACTTTGAACCTTTCAGAAAATAAAAAACATTACGCGCATACTTACCCTGCTCGCGAAGAAGAGTAACACTAACGCATTCTATGGGCAATTGAAGACAGTATTCAGTACAAGACATAGTCCGTTTCCTTGAGTCAATTCCTATAGCATTATGAACTAGCCGCCTTTAAGAGTGCCAAGCTGTTCAACACCGATCATTTTTGATGATTTGGCGTTTTTGTTATATTGATAGATTTCTTTTGAATTTTGTCATTTTCACTTTTCCACTCGCAACGGAATCCGGTGGCAAAAAAGGGAAAAGCATTGAAATGCAATCTTTAACAGT
ACT1	promoter	GGTCTCGGTGCAAAATGTGTGGGGAAGCGGGTAAGCTGCCACAGCAATTAATGCACAACATTTAACCTACATTCTTCCTTATCGGATCCTCAAAACCCTTAAAAACATATGCCTCACCCTAACATATTTTCCAATTAACCCTCAATATTTCTCTGTCACCCGGCCTCTATTTTCCATTTTCTTCTTTACCCGCCACGCGTTTTTTTCTTTCAAATTTTTTTCTTCTTTCTTCTTTTTCTTCCACGTCCTCTTGCATAAATAAATAAACCGTTTTGAAACCAAACTCGCCTCTCTCTCTCCTTTTTGAAATATTTTTGGGTTTGTTTGATCCTTTCCTTCCCAATCTCTCTTGTTTAATATATATTCATTTATATCACGCTCTCTTTTTATCTTCCTTTT…
PFY1	promoter	GGTCTCGTAAAGTCTGAAGAATGAATGATTTGATGATTTCTTTTTCCCTCCATTTTTCTTACTGAATATATCAATGATATAGACTTGTATAGTTTATTATTTCAAATTAAGTAGCTATATATAGTCAAGATAACGTTTGTTTGACACGATTACATTATTCGTCGACATCTTTTTTCAGCCTGTCGTGGTAGCAATTTGAGGAGTATTATTAATTGAATAGGTTCATTTTGCGCTCGCATAAACAGTTTTCGTCAGGGACAGTATGTTGGAATGAGTGGTAATTAATGGTGACATGACATGTTATAGCAATACCTCGGAGACC
ENO2	promoter	GGTCTCGGTGCGTGTCGACGCTGCGGGTATAGAAAGGGTTCTTTACTCTATAGTACCTCCTCGCTCAGCATCTGCTTCTTCCCAAAGATGAACGCGGCGTTATGTCACTAACGACGTGCACCAACTTGCGGAAAGTGGAATCCCGTTCCAAAACTGGCATCCACTAATTGATACATCTACACACCGCACGCCTTTTTTCTGAAGCCCACTTTCGTGGACTTTGCCATATGCAAAATTCATGAAGTGTGATACCAAGTCAGCATACACCTCACTAGGGTAGTTTCTTTGGTTGTATTGATCATTTGGTTCATCGTGGTTCATTAATTTTTTTTCTCCATTGCTTTCTGGCTTTGAT
RPS9A	promoter	GGTCTCGGTGCTTAATCATCGTTTACTGCCGCCTATGAGCGTAAGCTAATGTTATAAAGAAACAAGCTATAATATTGTTAAATATAGTTGATCAACAGCATTGTAATGATTACAAGAGACGAGGTGGAATGAACCTTATGAAATGCGTTTTATATATAAACTGTAATAAGAGCTAAGTTGAATTGAAATCTACGATACTTGATGTTGACATTATAGCACTAGTTCCCAGGAAACCCTTTCGAAAAACACAGCAAAAACAAGAGTACTGTAACCAATGTAACATCTGTACACCAGGGACCCACACATTACCAAAATCAAAATTATTTTTCTAATGCCTGTTATTTTTCCTATTTTTCCTCTGGCGCGTGAATAGCCCGCAGAGACGCAAACAATTTTCCT…
VMA6	promoter	GGTCTCGTAAAGAGTAATAATTATTGCTTCCATATAATATTTTTATATACCTCTTATTTTTATGTATTAGTTAATTAAGTATTTTTATCTATCTGCTTATCATTTTCTTTTCATATAGGGGGGGTTGGTGTTTTCTTGCCCATCAGATTGATGTCCTCCAACTCGGCACTATTTTACAAAGGGTTTTTTTGTAAGAGAAGGAGAAGACAGATACTAAACCATACGTTACTCGAAACAAAAAAAAAAAAAATGGAAAAAGCTGCTATCAACAAAAGACGGCCTCATCAAACCTAAAGAAACCATGTCAGCGTCACCTCGGAGACC
KI_OLE1	promoter	GGTCTCGGTGCCAAAGGGGGGGCAGGGACAGGGATACGACAAGGGCTGGGGAAAAAAAAAAAGATAGATACGATTGGCCGGGTAAGCCTGGGGAAATGTAGCAAGTGCGGGTAAGTTAAAAGGTAACCACGTGACTCCGGAAGAGTCACGTGGTTACGGACTTTTTTCTCTAGATCTCAGCTTTTTATCGGTCTTACCCTGCCCTCCTGCCCCCTGCCCCTTCCCTTTGCCCCAAAAAGAAAGGAAATCTGTTGGATTTCGCTCAGGCCATCCCTTTCGTTAATATCGGTTATCGCTTTACACACTGCACATCCTTCTGTCCAAAAGGAATCCAGAAGTTTAGCTTTTCCTTCCTTTCCCACAGACATTAGCCTAGGCCCTCTCTCATCATTTGCATGC…
CHO1	promoter	GGTCTCGGTGCATAAACAAAAATACGTGACCCAAATACTGTATACACCATTGCAATAGATATGATTATAGAGCTTATAGCTACATCTTTTTAGATAAAAGCGAAGATGTTTCTGCGATTTTTCCATTATAGCTCTCCATGATACTAAATATCAAGGTCTACATGTAAGTATTTGTATATATGGGTTGGAATGTATATACGTATATACGTACGTACGTACGTATATGCACATAATTGTTACGGGATGTATATATAAATTAGTAGCATTATAGAAGATATCCCTAACATCAATCCCCACTCCTTCTCAATGTGTGCAGACTTCTGTGCCAGACACTGAATATATATCAGTAATTGGTCAAAATCACTTTGAACGTTCACACGGCACCCTCACGCCTTTGAG…
PXR1	promoter	GGTCTCGGTGCCAAACATTAATTTGTTCTGCATACTTTGAACCTTTCAGAAAATAAAAAACATTACGCGCATACTTACCCTGCTCGCGAAGAAGAGTAACACTAACGCATTCTATGGGCAATTGAAGACAGTATTCAGTACAAGACATAGTCCGTTTCCTTGAGTCAATTCCTATAGCATTATGAACTAGCCGCCTTTAAGAGTGCCAAGCTGTTCAACACCGATCATTTTTGATGATTTGGCGTTTTTGTTATATTGATAGATTTCTTTTGAATTTTGTCATTTTCACTTTTCCACTCGCAACGGAATCCGGTGGCAAAAAAGGGAAAAGCATTGAAATGCAATCTTTAACAGT
PGK1	promoter	GGTCTCGGTGCTCCCTCCTTCTTGAATTGATGTTACCCTCATAAAGCACGTGGCCTCTTATCGAGAAAGAAATTACCGTCGCTCGTGATTTGTTTGCAAAAAGAACAAAACTGAAAAAACCCAGACACGCTCGACTTCCTGTGTTCCTATTGATTGCAGCTTCCAATTTCGTCACACAACAAGGTCCTAGCGACGGCTCACAGGTTTTGTAACAAGCAATCGAAGGTTCTGGAATGGCGGGAAAGGGTTTAGTACCACATGCTATGATGCCCACTGTGATCTCCAGAGCAAAGTTCGTTCGATCGTACTGTTACTCTCTCTCTTTCAAACAGAATTGTCCGAATCGTGTGACAACAACAGCCTGTTCTCACACACTCTTTTCTTCTAACCAAGGGGGTG…
RPS3	promoter	GGTCTCGGTGCAATCCAAGTAAAAGGATGGATATCGTTATACTAAAAGCAACACAGAAAAGGTCCACGTCAGTTCCACACAATAACATTTACGTAGTGTTCACGCGAAGCAGTTACATCTCAACTAACATAATTGCTGGTGAGCCTACAACACTGCATGCGTAAACGTCAACGGGATTACGTTAGTATTTTTGGCCGCCGGTAAATTCTCTTGTTTTTTTTTCTTGATTTCACTTCTTTTCATGTTCCTTTGGAATAATCTAATTCCTCATGATTAAATGAGACTGTTTTTTGTTTCCGTAACATCCATACCTTTCCTGTATAATATTCTTGCTGTAAAGTTTGTTTTTTTTATGAAAAAAACATTTTCTTTTCTTGAGATGAGGCGCCGCGAGCCTTT…
CCW12	promoter	GGTCTCGTAAAGCGAATTTCTTATGATTTATGATTTTTATTATTAAATAAGTTATAAAAAAAATAAGTGTATACAAATTTTAAAGTGACTCTTAGGTTTTAAAACGAAAATTCTTATTCTTGAGTAACTCTTTCCTGTAGGTCAGGTTGCTTTCTCAGGTATAGCATGAGGTCGCTCTTATTGACCACACCTCTACCGGCATGCCGAGCAAATGCCTGCAAATCGCTCCCCATTTCACCCAATTGTAGATATGCTAACTCCAGCAATGAGTTGATGAATCTCGGTGTGTATTTTATGTCCTCAGAGGACAACCTCGGAGACC
ENO2	ORF	ATGGCTGTCTCCAAGGTTTACGCCAGATCTGTTTACGACTCCAGAGGTAACCCAACTGTTGAAGTCGAATTGACTACTGAAAAGGGTGTCTTTAGATCCATCGTTCCATCTGGTGCTTCCACTGGTGTTCACGAAGCTTTGGAAATGAGAGACGGTGATAAATCCAAGTGGATGGGTAAGGGTGTTTTGCATGCCGTCAAGAACGTCAACGATGTCATCGCCCCAGCTTTCGTTAAGGCTAACATTGATGTTAAGGACCAAAAGGCTGTCGATGATTTCTTGATCTCTTTGGATGGTACTGCTAACAAGTCCAAATTAGGTGCTAACGCCATTTTGGGTGTTTCTTTGGCTGCTTCTAGAGCTGCCGCTGCTGAAAAGAACGTTCCATTGTACAAGCAC…
RKI	ORF	ATGGCTGCCGGTGTTCCAAAGATCGATGCTTTGGAATCTCTAGGTAACCCATTGGAAGACGCTAAGAGAGCTGCCGCTTACAGAGCTGTCGATGAAAACTTGAAATTCGATGACCACAAGATCATCGGTATTGGTTCTGGTTCCACCGTTGTCTACGTTGCTGAAAGAATTGGTCAATACTTACATGACCCAAAGTTCTACGAAGTTGCTTCTAAGTTCATCTGTATCCCAACTGGTTTCCAATCCAGAAACTTGATCTTGGACAACAAGTTGCAATTAGGTTCCATTGAACAATACCCAAGAATTGACATTGCTTTCGATGGTGCTGACGAAGTCGACGAAAACTTGCAATTGATCAAGGGTGGTGGTGCTTGTTTGTTCCAAGAAAAGTTGGTTTCC…
TKL	ORF	ATGACTCAATTCACCGATATCGACAAATTGGCTGTCTCCACCATTAGAATTTTGGCTGTTGACACTGTTTCCAAGGCTAACTCTGGTCATCCAGGTGCCCCATTAGGTATGGCTCCAGCTGCTCACGTCTTATGGTCCCAAATGAGAATGAACCCAACCAACCCAGATTGGATCAACAGAGACAGATTCGTTTTGTCTAACGGTCACGCTGTTGCTCTATTATACTCCATGTTGCATTTGACTGGTTACGATTTGTCTATCGAAGACTTGAAGCAATTCAGACAATTGGGTTCCAGAACTCCAGGTCACCCTGAATTCGAACTACCAGGTGTCGAAGTCACCACTGGTCCATTAGGTCAAGGTATCTCCAATGCTGTCGGTATGGCTATGGCCCAAGCT…
ARO2	ORF	ATGTCCACCTTTGGTAAATTGTTCAGAGTTACCACCTACGGTGAATCCCACTGTAAATCTGTCGGTTGTATCGTTGACGGTGTTCCACCAGGTATGTCTTTGACTGAAGCTGACATTCAACCACAATTGACTAGAAGAAGACCAGGTCAATCTAAGTTGTCCACTCCACGTGATGAAAAGGACAGAGTCGAAATCCAATCTGGTACTGAATTTGGTAAGACTTTAGGTACCCCAATTGCCATGATGATCAAGAACGAAGATCAAAGACCTCACGATTACTCTGACATGGACAAATTCCCAAGACCATCTCACGCTGACTTCACCTACTCCGAAAAGTACGGTATCAAGGCTTCTTCCGGTGGTGGTAGAGCTTCTGCTAGAGAAACCATTGGTCGTGTT…
ARO4	ORF	ATGTCTGAATCTCCAATGTTTGCTGCCAACGGTATGCCAAAGGTTAACCAAGGTGCTGAAGAAGATGTCAGAATTTTGGGTTACGACCCATTAGCTTCTCCAGCTTTGTTGCAAGTTCAAATCCCAGCCACCCCAACTTCTCTAGAAACCGCTAAGAGAGGTAGAAGAGAAGCCATTGACATCATCACTGGTAAGGATGACCGTGTCTTGGTTATCGTCGGTCCATGTTCCATTCACGATTTGGAAGCTGCTCAAGAATACGCTTTGAGATTGAAGAAATTGTCTGACGAATTGAAAGGTGACTTGTCCATCATCATGAGAGCTTACTTGGAAAAGCCAAGAACCACTGTCGGTTGGAAGGGTTTGATCAACGACCCAGATGTCAACAACACTTTCAAC…
ARO1	ORF	ATGGTTCAATTAGCTAAAGTCCCAATCTTGGGTAACGATATCATCCACGTTGGTTACAACATCCACGACCACTTGGTCGAAACAATCATTAAGCACTGTCCTTCTTCCACCTACGTCATTTGTAATGACACCAACTTGTCCAAGGTTCCATACTACCAGCAGCTTGTCTTGGAATTTAAGGCCAGCCTACCAGAAGGTTCTAGATTGTTGACTTACGTTGTCAAGCCAGGAGAAACCTCCAAGTCTCGTGAAACCAAGGCCCAATTGGAAGACTACTTATTGGTTGAGGGTTGTACTAGAGACACGGTCATGGTTGCCATCGGTGGTGGTGTTATCGGTGACATGATTGGTTTCGTTGCATCCACTTTCATGAGAGGTGTTAGAGTCGTTCAAGTCCCT…
AROL	ORF	ATGACTCAACCATTATTCTTGATTGGTCCAAGAGGTTGTGGTAAGACTACCGTCGGTATGGCTTTGGCTGACTCTTTGAACAGAAGATTTGTTGACACTGACCAATGGTTACAATCTCAATTGAACATGACCGTTGCTGAAATTGTTGAAAGAGAAGAATGGGCTGGTTTCAGAGCCCGTGAAACCGCTGCTTTGGAAGCTGTCACTGCTCCATCTACCGTCATTGCCACTGGTGGTGGTATCATCTTGACTGAATTCAACAGACACTTCATGCAAAACAACGGTATTGTTGTCTACTTGTGTGCCCCAGTTTCCGTCTTGGTCAACAGATTACAAGCTGCCCCAGAAGAAGATCTAAGACCAACTTTGACCGGTAAGCCATTGTCCGAAGAAGTTCAA…
ARO7	ORF	ATGGACTTCACCAAGCCAGAAACTGTCTTGAACTTGCAAAACATCAGAGATGAATTGGTCAGAATGGAAGACTCCATCATTTTCAAGTTCATTGAAAGATCTCATTTTGCTACCTGTCCATCTGTCTACGAAGCTAACCACCCAGGTTTGGAAATTCCAAACTTCAAGGGTTCCTTCTTGGACTGGGCTCTATCCAACTTGGAAATTGCTCACTCCAGAATCAGAAGATTTGAATCTCCAGATGAAACTCCATTCTTCCCAGACAAGATCCAAAAGTCTTTCTTGCCATCTATCAACTACCCTCAAATCTTGGCCCCATACGCCCCAGAAGTTAACTACAACGACAAAATCAAGAAGGTTTACATTGAAAAGATCATCCCATTAATCTCCAAGAGAGAT…
PHEA	ORF	ATGACCTCTGAGAACCCTCTGCTCGCTCTGCGAGAGAAGATCTCCGCTCTCGACGAGAAGCTCCTCGCCCTCCTCGCCGAGCGACGAGAGCTCGCCGTCGAGGTCGGTAAGGCCAAGCTGCTCTCCCACCGACCCGTCCGAGACATTGACCGAGAGCGAGATCTGCTCGAGCGACTCATCACTCTTGGTAAGGCCCACCACCTCGACGCCCACTACATCACCCGACTCTTCCAGCTCATCATCGAGGACTCCGTCCTCACCCAGCAGGCTCTTCTGCAGCAGCACCTCAACAAGATCAACCCCCACTCCGCCCGAATTGCCTTCCTCGGTCCCAAGGGCTCTTACTCCCACCTCGCCGCCCGACAGTACGCTGCCCGACACTTTGAGCAGTTCATTGAG…
CHS	ORF	ATGGTTGCTGAATTGACCGCTTTGCGTGACCAAATCGATGAAGTTGACAAGGCTTTATTGAACTTGTTGGCTAAGCGTTTGGAATTGGTCGCTGAAGTTGGTGAAGTCAAATCCAGATTCGGTTTGCCAATCTACGTTCCAGAACGTGAAGCTTCCATGTTGGCCTCCAGAAGAGCTGAAGCTGAAGCCTTGGGTGTTCCACCAGATTTGATTGAAGATGTCTTGAGAAGAGTCATGAGAGAATCTTACTCCTCTGAAAACGACAAAGGTTTCAAGACTTTGTGTCCATCTCTAAGACCAGTTGTCATTGTCGGTGGTGGTGGTCAAATGGGTCGTTTGTTCGAAAAGATGTTGACTTTATCTGGTTACCAAGTCAGAATTTTGGAACAACACGACTGG…
PAL	ORF	ATGGAAATTAATGGTGCTCACAAGTCCAACGGTGGTGGTGTCGATGCTATGTTGTGTGGTGGTGATATCAAGACCAAGAACATGGTTATCAATGCTGAAGACCCATTAAACTGGGGTGCTGCTGCTGAACAAATGAAGGGTTCCCACTTGGACGAAGTCAAGAGAATGGTTGCCGAATTCAGAAAGCCAGTTGTTAACTTGGGTGGTGAAACTTTGACCATTGGTCAAGTTGCCGCTATCTCCACTATCGGTAACTCCGTCAAAGTTGAATTGTCTGAAACCGCTCGTGCCGGTGTCAATGCCTCTTCTGATTGGGTTATGGAATCCATGAACAAGGGTACTGACTCCTACGGTGTCACTACCGGTTTCGGTGCTACTTCCCACAGAAGAACCAAGAAC…
TAL	ORF	ATGAACACTATTAACGAATACTTGTCCTTGGAAGAATTCGAAGCTATCATCTTTGGTAACCAAAAGGTTACCATCTCTGACGTTGTTGTCAACAGAGTTAACGAATCCTTCAACTTCTTGAAGGAATTCTCCGGTAACAAGGTTATCTACGGTGTTAATACTGGTTTCGGTCCAATGGCTCAATACAGAATCAAGGAATCTGACCAAATCCAATTGCAATACAACTTGATCAGATCTCACTCCTCTGGTACCGGTAAGCCATTGTCTCCAGTCTGTGCCAAGGCTGCTATCTTAGCTAGATTGAACACTTTGTCTTTAGGTAACTCTGGTGTCCACCCATCTGTTATCAACTTGATGTCCGAATTGATCAACAAGGACATCACCCCATTGATTTTCGAA…
C4H	ORF	ATGGACTTGCTATTATTGGAAAAGTCTTTGATTGCTGTTTTCGTTGCCGTTATCTTGGCTACCGTTATCTCTAAGTTGAGAGGTAAGAAATTGAAATTGCCACCAGGTCCAATTCCAATCCCAATTTTCGGTAACTGGTTACAAGTCGGTGACGATTTGAATCACAGAAACTTAGTTGACTACGCTAAGAAGTTCGGTGATTTGTTCTTGTTGCGTATGGGTCAAAGAAACTTGGTTGTTGTTTCCTCTCCAGATTTGACCAAGGAAGTCTTGTTGACTCAAGGTGTCGAATTTGGTTCCAGAACTAGAAACGTTGTTTTCGATATTTTCACCGGTAAGGGTCAAGATATGGTTTTCACCGTCTACGGTGAACACTGGAGAAAGATGAGAAGAATCATG…
ARO9	ORF	ATGACTGCTGGTTCTGCCCCACCTGTTGACTACACTTCTTTGAAGAAGAACTTCCAACCATTTTTGTCCAGAAGAGTTGAAAACAGATCTTTGAAATCCTTCTGGGACGCTTCTGACATCTCTGACGATGTCATTGAATTGGCTGGTGGTATGCCAAACGAAAGATTCTTCCCAATTGAATCCATGGACTTGAAGATCTCCAAGGTTCCATTCAACGACAACCCAAAATGGCACAACTCTTTCACCACCGCTCACTTGGATTTGGGTTCTCCATCTGAATTGCCAATTGCCAGATCTTTCCAATACGCTGAAACCAAGGGTTTGCCACCATTATTGCACTTCGTCAAGGACTTCGTTTCCAGAATCAACAGACCAGCTTTCTCTGATGAAACCGAATCC…
CPR	ORF	ATGACCTCTGCTTTATACGCCTCCGATTTGTTCAAGCAATTGAAGTCCATCATGGGTACTGACTCTTTGTCCGATGATGTTGTCTTAGTCATTGCCACCACTTCTTTGGCTTTGGTTGCTGGTTTCGTTGTCTTGTTGTGGAAGAAAACCACCGCTGACAGATCCGGTGAATTGAAACCTTTGATGATTCCAAAGTCTTTGATGGCCAAGGACGAAGATGACGACTTGGACTTGGGTTCTGGTAAGACCAGAGTCTCCATTTTCTTCGGTACTCAAACCGGTACTGCTGAAGGTTTCGCTAAGGCTTTGTCTGAAGAAATTAAAGCCAGATACGAAAAGGCTGCCGTTAAGGTTATCGATTTGGATGACTACGCTGCTGACGATGACCAATACGAAGAA…
TYR	ORF	ATGGTTTCTGAAGACAAGATTGAACAATGGAAGGCCACCAAGGTTATCGGTATTATCGGTTTGGGTGACATGGGTTTGTTGTACGCTAACAAGTTCACCGATGCTGGTTGGGGTGTTATCTGTTGTGACAGAGAAGAATACTACGATGAATTGAAGGAAAAGTACGCTTCCGCTAAGTTCGAATTAGTCAAGAACGGTCACTTGGTTTCCAGACAATCTGACTACATCATCTACTCTGTTGAAGCTTCCAACATTTCCAAGATCGTTGCTACCTACGGTCCATCTTCCAAGGTCGGTACTATTGTTGGTGGTCAAACTTCTTGTAAATTGCCAGAAATTGAAGCTTTCGAAAAATACTTGCCAAAGGACTGTGATATCATCACCGTCCACTCTTTGCAC…
TEF2	terminator	GGTCTCGTAAAGAGTAATAATTATTGCTTCCATATAATATTTTTATATACCTCTTATTTTTATGTATTAGTTAATTAAGTATTTTTATCTATCTGCTTATCATTTTCTTTTCATATAGGGGGGGTTGGTGTTTTCTTGCCCATCAGATTGATGTCCTCCAACTCGGCACTATTTTACAAAGGGTTTTTTTGTAAGAGAAGGAGAAGACAGATACTAAACCATACGTTACTCGAAACAAAAAAAAAAAAAATGGAAAAAGCTGCTATCAACAAAAGACGGCCTCATCAAACCTAAAGAAACCATGTCAGCGTCACCTCGGAGACC
PGK1	terminator	GGTCTCGTAAAGTCTGAAGAATGAATGATTTGATGATTTCTTTTTCCCTCCATTTTTCTTACTGAATATATCAATGATATAGACTTGTATAGTTTATTATTTCAAATTAAGTAGCTATATATAGTCAAGATAACGTTTGTTTGACACGATTACATTATTCGTCGACATCTTTTTTCAGCCTGTCGTGGTAGCAATTTGAGGAGTATTATTAATTGAATAGGTTCATTTTGCGCTCGCATAAACAGTTTTCGTCAGGGACAGTATGTTGGAATGAGTGGTAATTAATGGTGACATGACATGTTATAGCAATACCTCGGAGACC
ADH1	terminator	GGTCTCGTAAAGCGAATTTCTTATGATTTATGATTTTTATTATTAAATAAGTTATAAAAAAAATAAGTGTATACAAATTTTAAAGTGACTCTTAGGTTTTAAAACGAAAATTCTTATTCTTGAGTAACTCTTTCCTGTAGGTCAGGTTGCTTTCTCAGGTATAGCATGAGGTCGCTCTTATTGACCACACCTCTACCGGCATGCCGAGCAAATGCCTGCAAATCGCTCCCCATTTCACCCAATTGTAGATATGCTAACTCCAGCAATGAGTTGATGAATCTCGGTGTGTATTTTATGTCCTCAGAGGACAACCTCGGAGACC
TDH1	terminator	GGTCTCGGTGCTTAATCATCGTTTACTGCCGCCTATGAGCGTAAGCTAATGTTATAAAGAAACAAGCTATAATATTGTTAAATATAGTTGATCAACAGCATTGTAATGATTACAAGAGACGAGGTGGAATGAACCTTATGAAATGCGTTTTATATATAAACTGTAATAAGAGCTAAGTTGAATTGAAATCTACGATACTTGATGTTGACATTATAGCACTAGTTCCCAGGAAACCCTTTCGAAAAACACAGCAAAAACAAGAGTACTGTAACCAATGTAACATCTGTACACCAGGGACCCACACATTACCAAAATCAAAATTATTTTTCTAATGCCTGTTATTTTTCCTATTTTTCCTCTGGCGCGTGAATAGCCCGCAGAGACGCAAACAATTTTCCT…
TDH3	terminator	GGTCTCGGTGCTTAGTCAAAAAATTAGCCTTTTAATTCTGCTGTAACCCGTACATGCCCAAAATAGGGGGCGGGTTACACAGAATATATAACATCGTAGGTGTCTGGGTGAACAGTTTATTCCTGGCATCCACTAAATATAATGGAGCCCGCTTTTTAAGCTGGCATCCAGAAAAAAAAAGAATCCCAGCACCAAAATATTGTTTTCTTCACCAACCATCAGTTCATAGGTCCATTCTCTTAGCGCAACTACAGAGAACAGGGGCACAAACAGGCAAAAAACGGGCACAACCTCAATGGAGTGATGCAACCTGCCTGGAGTAAATGATGACACAAGGCAATTGACCCACGCATGT
GPM1	terminator	GGTCTCGTAAAGTCTGAAGAATGAATGATTTGATGATTTCTTTTTCCCTCCATTTTTCTTACTGAATATATCAATGATATAGACTTGTATAGTTTATTATTTCAAATTAAGTAGCTATATATAGTCAAGATAACGTTTGTTTGACACGATTACATTATTCGTCGACATCTTTTTTCAGCCTGTCGTGGTAGCAATTTGAGGAGTATTATTAATTGAATAGGTTCATTTTGCGCTCGCATAAACAGTTTTCGTCAGGGACAGTATGTTGGAATGAGTGGTAATTAATGGTGACATGACATGTTATAGCAATACCTCGGAGACC

## Sheet: Sup Table 2 - Integration sites
Sup. Table 2. Integrations sites used for strain construction.
Integration site	Chromosome	Location	Experiment
INT1	15	Non-coding region between NTR1 (YOR071c) and GYP1 (YOR070c)	Cas9 integration
INT69B		(Genbank: AEHG01000256.1)	DBTL Cycle 1
INT72B		(Genbank: AEHG01000557.1)	DBTL Cycle 2

## Sheet: Sup Table 3 - Strain list
Sup. Table 3. List of strains used in this study and their genotype.
Source	Strain name DSM	Manuscript name	Parent	Genotype	Reference	Design ID	Locus	Cassette 1	Cassette 2	Cassette 3	Cassette 4	Cassette 5	Cassette 6	Cassette 7	Cassette 8
Origin	CEN.PK113–7D	CEN.PK113–7D		MATa MAL2–8c SUC2	[1]
Host	SHK0001	SHK0001	CEN.PK113–7D				INT1	pKL11.pro-spCas9.orf-tGND2.ter
Control strain	SHK0046	Control	SHK0001				INT69B	5-Sc HTA1.pro-Sc_ARO4_OFP.orf_0001-Spar TEF1.ter-A	A-Spar_TEF1.pro-Ec_AROL.orf-Sc_GPM1.ter-B	B-Sc_CCW12.pro_0001-Sc_ARO7.orf-Sc RPS14A.ter-C
							INT72B	E-Smik TEF1.pro-Atha_PAL1.orf-SC GuoSyn.ter-F	F-Sc TEF1.pro-Atha_C4H.orf-Sc DPP1.ter-G	G-Sc TDH1.pro-Atha_CPR1.orf-Sc BUD6.ter-H
GFP strains			SHK0001		This study	lvDSM065777	INT69B	B-Agos_lox_TEF1.pro-Avic_eGFP.orf_0001-Agos_TEF1.ter_0002-C	C-Sc_ENO2.pro-Xx_KanMX.orf-Sc_TDH1.ter-D
			SHK0001		This study	lvDSM065778	INT69B	B-Sc_ENO2.pro-Avic_eGFP.orf_0001-Sc_TDH1.ter_0002-C	Agos_lox_TEF1.pro-Xx_KanMX.orf-Sc_TDH1.ter-D
			SHK0001		This study	lvDSM065780	INT69B	B-Sc_TDH3.pro.pro-Avic_eGFP.orf_0001-Sc_TEF2.ter-C	Agos_lox_TEF1.pro-Xx_KanMX.orf-Sc_TDH1.ter-D
			SHK0001		This study	lvDSM065781	INT69B	B-Spar_TEF1.Pro-Avic_eGFP.orf_0001-Sc_PGK1.ter_0001-C	Agos_lox_TEF1.pro-Xx_KanMX.orf-Sc_TDH1.ter-D
			SHK0001		This study	lvDSM065782	INT69B	BSc_PGK1.pro_0001-Avic_eGFP.orf_0001-Sc_GPM1.ter-C	Agos_lox_TEF1.pro-Xx_KanMX.orf-Sc_TDH1.ter-D
			SHK0001		This study	lvDSM065783	INT69B	B-Sc_PRE3.pro-Avic_eGFP.orf_0001-Sc_ADH1.ter-C	Agos_lox_TEF1.pro-Xx_KanMX.orf-Sc_TDH1.ter-D
			SHK0001		This study	lvDSM065784	INT69B	B-Sc_RPS9A.pro-Avic_eGFP.orf_0001-Sc_TDH1.ter-C	Agos_lox_TEF1.pro-Xx_KanMX.orf-Sc_TDH1.ter-D
			SHK0001		This study	lvDSM065785	INT69B	B-Sc_CHO1.pro-Avic_eGFP.orf_0001-Sc_TDH3.ter-C	Agos_lox_TEF1.pro-Xx_KanMX.orf-Sc_TDH1.ter-D
			SHK0001		This study	lvDSM065786	INT69B	B-Sc_RPL8A.pro-Avic_eGFP.orf_0001-Sc_TEF2.ter-C	Agos_lox_TEF1.pro-Xx_KanMX.orf-Sc_TDH1.ter-D
			SHK0001		This study	lvDSM065787	INT69B	B-Sc_RPL28.pro-Avic_eGFP.orf_0001-Sc_PGK1.ter_0001-C	Agos_lox_TEF1.pro-Xx_KanMX.orf-Sc_TDH1.ter-D
			SHK0001		This study	lvDSM065788	INT69B	B-Sc_RPS3.pro-Avic_eGFP.orf_0001-Sc_GPM1.ter-C	Agos_lox_TEF1.pro-Xx_KanMX.orf-Sc_TDH1.ter-D
			SHK0001		This study	lvDSM065789	INT69B	B-Sc_ACT1.pro_0001-Avic_eGFP.orf_0001-Sc_ADH1.ter-C	Agos_lox_TEF1.pro-Xx_KanMX.orf-Sc_TDH1.ter-D
			SHK0001		This study	lvDSM065790	INT69B	B-Sc_PFY1.pro-Avic_eGFP.orf_0001-Sc_ADH1.ter-C	Agos_lox_TEF1.pro-Xx_KanMX.orf-Sc_TDH1.ter-D
			SHK0001		This study	lvDSM065791	INT69B	B-Sc_VMA6.pro-Avic_eGFP.orf_0001-Sc_TDH1.ter-C	Agos_lox_TEF1.pro-Xx_KanMX.orf-Sc_TDH1.ter-D
			SHK0001		This study	lvDSM065792	INT69B	B-Sc_PXR1.pro-Avic_eGFP.orf_0001-Sc_TDH3.ter-C	Agos_lox_TEF1.pro-Xx_KanMX.orf-Sc_TDH1.ter-D
			SHK0001		This study	lvDSM065793	INT69B	B-Sc_MYO4.pro-Avic_eGFP.orf_0001-Sc_TEF2.ter-C	Agos_lox_TEF1.pro-Xx_KanMX.orf-Sc_TDH1.ter-D
			SHK0001		This study	lvDSM065794	INT69B	B-KI_URA3.pro_0001-Avic_eGFP.orf_0001-Sc_PGK1.ter_0001-C	Agos_lox_TEF1.pro-Xx_KanMX.orf-Sc_TDH1.ter-D
			SHK0001		This study	lvDSM065795	INT69B	B-Sc_CCW12.pro_0001-Avic_eGFP.orf_0001-Sc_GPM1.ter-C	Agos_lox_TEF1.pro-Xx_KanMX.orf-Sc_TDH1.ter-D
			SHK0001		This study	lvDSM065796	INT69B	B-Sc_YSA1.pro-Avic_eGFP.orf_0001-Sc_TDH1.ter-C	Agos_lox_TEF1.pro-Xx_KanMX.orf-Sc_TDH1.ter-D
			SHK0001		This study	lvDSM065797	INT69B	B-Sc_LEUM.pro-Avic_eGFP.orf_0001-Sc_TDH1.ter-C	Agos_lox_TEF1.pro-Xx_KanMX.orf-Sc_TDH1.ter-D
Validation DBTL1 (top predicted strains)	SHK0054	BMP, CR7, PO2 (1), PR1	SHK0001		This study		INT69B	5-Sc_MYO4.pro-Sc_ARO4_ORF.orf_0001-Sc_TEF2.ter-A	A-Spar_TEF1.pro-Ec_AROL.orf-Sc_PGK1.ter-B	B-Sc_ACT1.pro_0001-Sc_ARO7.orf-Sc_ADH1.ter-C	C-Agos_lox_TEF1.pro-Xx_KanMX.orf-Agos_TEF1.ter_000-D	D-Sc_RPS9A.pro-Atha_PAL1.orf-Sc_TDH1.ter-E	E-Sc_CHO1.pro-Atha_C4H.orf-Sc_TDH3.ter-F	F-Sc_CCW12.pro_0001-Atha_CPR1.orf-Sc_GPM1.ter-G	G-Sc_INT69B_FLANK3.acc
	SHK0056	CR4	SHK0001		This study		INT69B	5-Sc_MYO4.pro-Sc_ARO4_ORF.orf_0001-Sc_TEF2.ter-A	A-Spar_TEF1.pro-Sc_ARO1.orf-Sc_PGK1.ter-B	B-Sc_PRE3.pro-Ec_PHA.orf-Sc_ADH1.ter-C	C-Agos_lox_TEF1.pro-Xx_KanMX.orf-Agos_TEF1.ter_000-D	D-Sc_ENO2.pro-Atha_PAL1.orf-Sc_TDH1.ter-E	E-Sc_CHO1.pro-Atha_C4H.orf-Sc_TDH3.ter-F	F-Sc_CCW12.pro_0001-Atha_CPR1.orf-Sc_GPM1.ter-G	G-Sc_INT69B_FLANK3.acc
	Transformant_lvDSM068040	CO1 (1), CR1	SHK0001		This study	lvDSM068040	INT69B	5-Sc_MYO4.pro-Sc_ARO4_OFP.orf_0001-Sc_TEF2.ter-A	A-Kl_URA3.pro_0001-Ec_AROL.orf-Sc_PGK1.ter_0001-B	B-Sc_ACT1.pro_0001-Sc_ARO7.orf-Sc_ADH1.ter-C	C-Agos_lox_TEF1.pro-Xx_KanMX.orf-Agos_TEF1.ter_0002-D	D-Sc_RPS9A.pro-Atha_PAL1.orf-Sc_TDH1.ter-E	E-Sc_CHO1.pro-Atha_C4H.orf-Sc_TDH3.ter-F	F-Sc_CCW12.pro_0001-Atha_CPR1.orf-Sc_GPM1.ter-G	G-Sc_INT69B_FLANK3.acc
	Transformant_lvDSM076285	CO1 (2), CR3	SHK0001		This study	lvDSM076285	INT69B	5-Sc_TDH3.pro-Sc_ARO4_OFP.orf_0001-Sc_TEF2.ter-A	A-Kl_URA3.pro_0001-Ec_AROL.orf-Sc_PGK1.ter_0001-B	B-Sc_ACT1.pro_0001-Sc_ARO7.orf-Sc_ADH1.ter-C	C-Agos_lox_TEF1.pro-Xx_KanMX.orf-Agos_TEF1.ter_0002-D	D-Sc_ENO2.pro-Atha_PAL1.orf-Sc_TDH1.ter-E	E-Sc_CHO1.pro-Atha_C4H.orf-Sc_TDH3.ter-F	F-Sc_CCW12.pro_0001-Atha_CPR1.orf-Sc_GPM1.ter-G	G-Sc_INT69B_FLANK3.acc
	Transformant_lvDSM076281	CR2	SHK0001		This study	lvDSM076281	INT69B	5-Sc_TDH3.pro-Sc_ARO4_OFP.orf_0001-Sc_TEF2.ter-A	A-Spar_TEF1.Pro-Sc_ARO1.orf-Sc_PGK1.ter_0001-B	B-Sc_ACT1.pro_0001-Sc_ARO7.orf-Sc_ADH1.ter-C	C-Agos_lox_TEF1.pro-Xx_KanMX.orf-Agos_TEF1.ter_0002-D	D-Sc_ENO2.pro-Atha_PAL1.orf-Sc_TDH1.ter-E	E-Sc_CHO1.pro-Atha_C4H.orf-Sc_TDH3.ter-F	F-Sc_CCW12.pro_0001-Atha_CPR1.orf-Sc_GPM1.ter-G	G-Sc_INT69B_FLANK3.acc
	Transformant_lvDSM076286	CR5	SHK0001		This study	lvDSM076286	INT69B	5-Sc_TDH3.pro-Sc_ARO4_OFP.orf_0001-Sc_TEF2.ter-A	A-Spar_TEF1.Pro-Ec_AROL.orf-Sc_PGK1.ter_0001-B	B-Sc_ACT1.pro_0001-Sc_ARO7.orf-Sc_ADH1.ter-C	C-Agos_lox_TEF1.pro-Xx_KanMX.orf-Agos_TEF1.ter_0002-D	D-Sc_ENO2.pro-Atha_PAL1.orf-Sc_TDH1.ter-E	E-Sc_CHO1.pro-Atha_C4H.orf-Sc_TDH3.ter-F	F-Sc_CCW12.pro_0001-Atha_CPR1.orf-Sc_GPM1.ter-G	G-Sc_INT69B_FLANK3.acc
	Transformant_lvDSM076280	CR6	SHK0001		This study	lvDSM076280	INT69B	5-Sc_TDH3.pro-Sc_ARO4_OFP.orf_0001-Sc_TEF2.ter-A	A-Spar_TEF1.Pro-Sc_ARO1.orf-Sc_PGK1.ter_0001-B	B-Sc_PRE3.pro-Sc_ARO7.orf-Sc_ADH1.ter-C	C-Agos_lox_TEF1.pro-Xx_KanMX.orf-Agos_TEF1.ter_0002-D	D-Sc_ENO2.pro-Atha_PAL1.orf-Sc_TDH1.ter-E	E-Sc_CHO1.pro-Atha_C4H.orf-Sc_TDH3.ter-F	F-Sc_CCW12.pro_0001-Atha_CPR1.orf-Sc_GPM1.ter-G	G-Sc_INT69B_FLANK3.acc
	Transformant_lvDSM076282	PO1, PR2	SHK0001		This study	lvDSM076282	INT69B	5-Sc_MYO4.pro-Sc_ARO4_OFP.orf_0001-Sc_TEF2.ter-A	A-Spar_TEF1.Pro-Ec_AROL.orf-Sc_PGK1.ter_0001-B	B-Sc_PRE3.pro-Ec_pheA.orf-Sc_ADH1.ter-C	C-Agos_lox_TEF1.pro-Xx_KanMX.orf-Agos_TEF1.ter_0002-D	D-Sc_ENO2.pro-Atha_PAL1.orf-Sc_TDH1.ter-E	E-Sc_CHO1.pro-Atha_C4H.orf-Sc_TDH3.ter-F	F-Sc_CCW12.pro_0001-Atha_CPR1.orf-Sc_GPM1.ter-G	G-Sc_INT69B_FLANK3.acc
	Transformant_lvDSM076283	PO2 (2)	SHK0001		This study	lvDSM076283	INT69B	5-Sc_TDH3.pro-Sc_ARO4_OFP.orf_0001-Sc_TEF2.ter-A	A-Spar_TEF1.Pro-Sc_ARO1.orf-Sc_PGK1.ter_0001-B	B-Sc_PRE3.pro-Ec_pheA.orf-Sc_ADH1.ter-C	C-Agos_lox_TEF1.pro-Xx_KanMX.orf-Agos_TEF1.ter_0002-D	D-Sc_ENO2.pro-Atha_PAL1.orf-Sc_TDH1.ter-E	E-Sc_CHO1.pro-Atha_C4H.orf-Sc_TDH3.ter-F	F-Sc_CCW12.pro_0001-Atha_CPR1.orf-Sc_GPM1.ter-G	G-Sc_INT69B_FLANK3.acc
Validation DBTL1 (negative controls)	Transformant_lvDSM076287	BMP low PAL	SHK0001		This study	lvDSM076287	INT69B	5-Sc_MYO4.pro-Sc_ARO4_OFP.orf_0001-Sc_TEF2.ter-A	A-Spar_TEF1.Pro-Ec_AROL.orf-Sc_PGK1.ter_0001-B	B-Sc_ACT1.pro_0001-Sc_ARO7.orf-Sc_ADH1.ter-C	C-Agos_lox_TEF1.pro-Xx_KanMX.orf-Agos_TEF1.ter_0002-D	D-Sc_VMA6.pro-Atha_PAL1.orf-Sc_TDH1.ter-E	E-Sc_CHO1.pro-Atha_C4H.orf-Sc_TDH3.ter-F	F-Sc_CCW12.pro_0001-Atha_CPR1.orf-Sc_GPM1.ter-G	G-Sc_INT69B_FLANK3.acc
	Transformant_lvDSM076288	BMP low C4H	SHK0001		This study	lvDSM076288	INT69B	5-Sc_MYO4.pro-Sc_ARO4_OFP.orf_0001-Sc_TEF2.ter-A	A-Spar_TEF1.Pro-Ec_AROL.orf-Sc_PGK1.ter_0001-B	B-Sc_ACT1.pro_0001-Sc_ARO7.orf-Sc_ADH1.ter-C	C-Agos_lox_TEF1.pro-Xx_KanMX.orf-Agos_TEF1.ter_0002-D	D-Sc_RPS9A.pro-Atha_PAL1.orf-Sc_TDH1.ter-E	E-Sc_PXR1.pro-Atha_C4H.orf-Sc_TDH3.ter-F	F-Sc_CCW12.pro_0001-Atha_CPR1.orf-Sc_GPM1.ter-G	G-Sc_INT69B_FLANK3.acc
	Transformant_lvDSM065731	BMP low PAL and low C4H	SHK0001		This study	lvDSM065731	INT69B	5-Sc_MYO4.pro-Sc_ARO4_OFP.orf_0001-Sc_TEF2.ter-A	A-Spar_TEF1.Pro-Ec_AROL.orf-Sc_PGK1.ter_0001-B	B-Sc_ACT1.pro_0001-Sc_ARO7.orf-Sc_ADH1.ter-C	C-Agos_lox_TEF1.pro-Xx_KanMX.orf-Agos_TEF1.ter_0002-D	D-Sc_VMA6.pro-Atha_PAL1.orf-Sc_TDH1.ter-E	E-Sc_PXR1.pro-Atha_C4H.orf-Sc_TDH3.ter-F	F-Sc_CCW12.pro_0001-Atha_CPR1.orf-Sc_GPM1.ter-G	G-Sc_INT69B_FLANK3.acc
	Transformant_lvDSM076289	CR1 low PAL	SHK0001		This study	lvDSM076289	INT69B	5-Sc_MYO4.pro-Sc_ARO4_OFP.orf_0001-Sc_TEF2.ter-A	A-Kl_URA3.pro_0001-Ec_AROL.orf-Sc_PGK1.ter_0001-B	B-Sc_ACT1.pro_0001-Sc_ARO7.orf-Sc_ADH1.ter-C	C-Agos_lox_TEF1.pro-Xx_KanMX.orf-Agos_TEF1.ter_0002-D	D-Sc_VMA6.pro-Atha_PAL1.orf-Sc_TDH1.ter-E	E-Sc_CHO1.pro-Atha_C4H.orf-Sc_TDH3.ter-F	F-Sc_CCW12.pro_0001-Atha_CPR1.orf-Sc_GPM1.ter-G	G-Sc_INT69B_FLANK3.acc
	Transformant_lvDSM076290	CR1 low C4H	SHK0001		This study	lvDSM076290	INT69B	5-Sc_MYO4.pro-Sc_ARO4_OFP.orf_0001-Sc_TEF2.ter-A	A-Kl_URA3.pro_0001-Ec_AROL.orf-Sc_PGK1.ter_0001-B	B-Sc_ACT1.pro_0001-Sc_ARO7.orf-Sc_ADH1.ter-C	C-Agos_lox_TEF1.pro-Xx_KanMX.orf-Agos_TEF1.ter_0002-D	D-Sc_RPS9A.pro-Atha_PAL1.orf-Sc_TDH1.ter-E	E-Sc_PXR1.pro-Atha_C4H.orf-Sc_TDH3.ter-F	F-Sc_CCW12.pro_0001-Atha_CPR1.orf-Sc_GPM1.ter-G	G-Sc_INT69B_FLANK3.acc
	Transformant_lvDSM065767	CR1 low PAL and C4H	SHK0001		This study	lvDSM065767	INT69B	5-Sc_MYO4.pro-Sc_ARO4_OFP.orf_0001-Sc_TEF2.ter-A	A-Kl_URA3.pro_0001-Ec_AROL.orf-Sc_PGK1.ter_0001-B	B-Sc_ACT1.pro_0001-Sc_ARO7.orf-Sc_ADH1.ter-C	C-Agos_lox_TEF1.pro-Xx_KanMX.orf-Agos_TEF1.ter_0002-D	D-Sc_VMA6.pro-Atha_PAL1.orf-Sc_TDH1.ter-E	E-Sc_PXR1.pro-Atha_C4H.orf-Sc_TDH3.ter-F	F-Sc_CCW12.pro_0001-Atha_CPR1.orf-Sc_GPM1.ter-G	G-Sc_INT69B_FLANK3.acc
Additional promoters CPR	Transformant_lvDSM076292	BMP p1_CPR	SHK0001		This study	lvDSM076292	INT69B	5-Sc_MYO4.pro-Sc_ARO4_OFP.orf_0001-Sc_TEF2.ter-A	A-Spar_TEF1.Pro-Ec_AROL.orf-Sc_PGK1.ter_0001-B	B-Sc_ACT1.pro_0001-Sc_ARO7.orf-Sc_ADH1.ter-C	C-Agos_lox_TEF1.pro-Xx_KanMX.orf-Agos_TEF1.ter_0002-D	D-Sc_RPS9A.pro-Atha_PAL1.orf-Sc_TDH1.ter-E	E-Sc_CHO1.pro-Atha_C4H.orf-Sc_TDH3.ter-F	F-Sc_ENO2.pro-Atha_CPR1.orf-Sc_GPM1.ter-G	G-Sc_INT69B_FLANK3.acc
	Transformant_lvDSM065730	BMP p2_CPR	SHK0001		This study	lvDSM065730	INT69B	5-Sc_MYO4.pro-Sc_ARO4_OFP.orf_0001-Sc_TEF2.ter-A	A-Spar_TEF1.Pro-Ec_AROL.orf-Sc_PGK1.ter_0001-B	B-Sc_ACT1.pro_0001-Sc_ARO7.orf-Sc_ADH1.ter-C	C-Agos_lox_TEF1.pro-Xx_KanMX.orf-Agos_TEF1.ter_0002-D	D-Sc_RPS9A.pro-Atha_PAL1.orf-Sc_TDH1.ter-E	E-Sc_CHO1.pro-Atha_C4H.orf-Sc_TDH3.ter-F	F-Sc_RPS3.pro-Atha_CPR1.orf-Sc_GPM1.ter-G	G-Sc_INT69B_FLANK3.acc
	Transformant_lvDSM076291	CR1 p1_CPR	SHK0001		This study	lvDSM076291	INT69B	5-Sc_MYO4.pro-Sc_ARO4_OFP.orf_0001-Sc_TEF2.ter-A	A-Kl_URA3.pro_0001-Ec_AROL.orf-Sc_PGK1.ter_0001-B	B-Sc_ACT1.pro_0001-Sc_ARO7.orf-Sc_ADH1.ter-C	C-Agos_lox_TEF1.pro-Xx_KanMX.orf-Agos_TEF1.ter_0002-D	D-Sc_RPS9A.pro-Atha_PAL1.orf-Sc_TDH1.ter-E	E-Sc_CHO1.pro-Atha_C4H.orf-Sc_TDH3.ter-F	F-Sc_ENO2.pro-Atha_CPR1.orf-Sc_GPM1.ter-G	G-Sc_INT69B_FLANK3.acc
	Transformant_lvDSM065766	CR1 p2_CPR	SHK0001		This study	lvDSM065766	INT69B	5-Sc_MYO4.pro-Sc_ARO4_OFP.orf_0001-Sc_TEF2.ter-A	A-Kl_URA3.pro_0001-Ec_AROL.orf-Sc_PGK1.ter_0001-B	B-Sc_ACT1.pro_0001-Sc_ARO7.orf-Sc_ADH1.ter-C	C-Agos_lox_TEF1.pro-Xx_KanMX.orf-Agos_TEF1.ter_0002-D	D-Sc_RPS9A.pro-Atha_PAL1.orf-Sc_TDH1.ter-E	E-Sc_CHO1.pro-Atha_C4H.orf-Sc_TDH3.ter-F	F-Sc_RPS3.pro-Atha_CPR1.orf-Sc_GPM1.ter-G	G-Sc_INT69B_FLANK3.acc
DBTL2: expansion design space (BMP host)	Transformant_lvDSM077904	BMP ARO4	SHK0054		This study	lvDSM077904	INT72B	5-Sc_RPL8A.pro-Sc_ARO4_OFP.orf_0001-Sc_TEF2.ter-A	A-Sc_INT72B_FLANK3.acc
	Transformant_lvDSM077905	BMP ARO1	SHK0054		This study	lvDSM077905	INT72B	5-Spar_TEF1.Pro-Sc_ARO1.orf-Sc_PGK1.ter_0001-A	A-Sc_INT72B_FLANK3.acc
	Transformant_lvDSM077906	BMP ARO7	SHK0054		This study	lvDSM077906	INT72B	5-Sc_PRE3.pro-Sc_ARO7.orf-Sc_ADH1.ter-A	A-Sc_INT72B_FLANK3.acc
	Transformant_lvDSM077907	BMP ARO4-AROL-ARO7-PAL-C4H-CPR	SHK0054		This study	lvDSM077907	INT72B	5-Sc_RPL8A.pro-Sc_ARO4_OFP.orf_0001-Sc_TEF2.ter-A	A-Spar_TEF1.Pro-Sc_ARO1.orf-Sc_PGK1.ter_0001-B	B-Sc_PRE3.pro-Sc_ARO7.orf-Sc_ADH1.ter-C	C-Sc_ENO2.pro-Atha_PAL1.orf-Sc_TDH1.ter-D	D-Sc_TDH3.pro-Atha_C4H.orf-Sc_TDH3.ter-E	E-Sc_RPS9A.pro-Atha_CPR1.orf-Sc_GPM1.ter-F	F-Sc_INT72B_FLANK3.acc
	Transformant_lvDSM077908	BMP PAL	SHK0054		This study	lvDSM077908	INT72B	5-Sc_ENO2.pro-Atha_PAL1.orf-Sc_TDH1.ter-A	A-Sc_INT72B_FLANK3.acc
	Transformant_lvDSM077909	BMP C4H	SHK0054		This study	lvDSM077909	INT72B	5-Sc_TDH3.pro-Atha_C4H.orf-Sc_TDH3.ter-A	A-Sc_INT72B_FLANK3.acc
	Transformant_lvDSM077910	BMP CPR	SHK0054		This study	lvDSM077910	INT72B	5-Sc_RPS9A.pro-Atha_CPR1.orf-Sc_GPM1.ter-A	A-Sc_INT72B_FLANK3.acc
	Transformant_lvDSM077911	BMP PAL-C4H	SHK0054		This study	lvDSM077911	INT72B	5-Sc_ENO2.pro-Atha_PAL1.orf-Sc_TDH1.ter-A	A-Sc_TDH3.pro-Atha_C4H.orf-Sc_TDH3.ter-B	B-Sc_INT72B_FLANK3.acc
	Transformant_lvDSM077912	BMP PAL-CPR	SHK0054		This study	lvDSM077912	INT72B	5-Sc_ENO2.pro-Atha_PAL1.orf-Sc_TDH1.ter-A	A-Sc_RPS9A.pro-Atha_CPR1.orf-Sc_GPM1.ter-B	B-Sc_INT72B_FLANK3.acc
	Transformant_lvDSM077913	BMP C4H-CPR	SHK0054		This study	lvDSM077913	INT72B	5-Sc_TDH3.pro-Atha_C4H.orf-Sc_TDH3.ter-A	A-Sc_RPS9A.pro-Atha_CPR1.orf-Sc_GPM1.ter-B	B-Sc_INT72B_FLANK3.acc
	Transformant_lvDSM077914	BMP PAL-C4H-CPR	SHK0054		This study	lvDSM077914	INT72B	5-Sc_ENO2.pro-Atha_PAL1.orf-Sc_TDH1.ter-A	A-Sc_TDH3.pro-Atha_C4H.orf-Sc_TDH3.ter-B	B-Sc_RPS9A.pro-Atha_CPR1.orf-Sc_GPM1.ter-C	C-Sc_INT72B_FLANK3.acc
DBTL2: expansion design space (CR4 host)	Transformant_lvDSM077904	CR4 ARO4	SHK0056		This study	lvDSM077904	INT72B	5-Sc_RPL8A.pro-Sc_ARO4_OFP.orf_0001-Sc_TEF2.ter-A	A-Sc_INT72B_FLANK3.acc
	Transformant_lvDSM077905	CR4 ARO1	SHK0056		This study	lvDSM077905	INT72B	5-Spar_TEF1.Pro-Sc_ARO1.orf-Sc_PGK1.ter_0001-A	A-Sc_INT72B_FLANK3.acc
	Transformant_lvDSM077906	CR4 ARO7	SHK0056		This study	lvDSM077906	INT72B	5-Sc_PRE3.pro-Sc_ARO7.orf-Sc_ADH1.ter-A	A-Sc_INT72B_FLANK3.acc
	Transformant_lvDSM077907	CR4 ARO4-AROL-ARO7-PAL-C4H-CPR	SHK0056		This study	lvDSM077907	INT72B	5-Sc_RPL8A.pro-Sc_ARO4_OFP.orf_0001-Sc_TEF2.ter-A	A-Spar_TEF1.Pro-Sc_ARO1.orf-Sc_PGK1.ter_0001-B	B-Sc_PRE3.pro-Sc_ARO7.orf-Sc_ADH1.ter-C	C-Sc_ENO2.pro-Atha_PAL1.orf-Sc_TDH1.ter-D	D-Sc_TDH3.pro-Atha_C4H.orf-Sc_TDH3.ter-E	E-Sc_RPS9A.pro-Atha_CPR1.orf-Sc_GPM1.ter-F	F-Sc_INT72B_FLANK3.acc
	Transformant_lvDSM077908	CR4 PAL	SHK0056		This study	lvDSM077908	INT72B	5-Sc_ENO2.pro-Atha_PAL1.orf-Sc_TDH1.ter-A	A-Sc_INT72B_FLANK3.acc
	Transformant_lvDSM077909	CR4 C4H	SHK0056		This study	lvDSM077909	INT72B	5-Sc_TDH3.pro-Atha_C4H.orf-Sc_TDH3.ter-A	A-Sc_INT72B_FLANK3.acc
	Transformant_lvDSM077910	CR4 CPR	SHK0056		This study	lvDSM077910	INT72B	5-Sc_RPS9A.pro-Atha_CPR1.orf-Sc_GPM1.ter-A	A-Sc_INT72B_FLANK3.acc
	Transformant_lvDSM077911	CR4 PAL-C4H	SHK0056		This study	lvDSM077911	INT72B	5-Sc_ENO2.pro-Atha_PAL1.orf-Sc_TDH1.ter-A	A-Sc_TDH3.pro-Atha_C4H.orf-Sc_TDH3.ter-B	B-Sc_INT72B_FLANK3.acc
	Transformant_lvDSM077912	CR4 PAL-CPR	SHK0056		This study	lvDSM077912	INT72B	5-Sc_ENO2.pro-Atha_PAL1.orf-Sc_TDH1.ter-A	A-Sc_RPS9A.pro-Atha_CPR1.orf-Sc_GPM1.ter-B	B-Sc_INT72B_FLANK3.acc
	Transformant_lvDSM077913	CR4 C4H-CPR	SHK0056		This study	lvDSM077913	INT72B	5-Sc_TDH3.pro-Atha_C4H.orf-Sc_TDH3.ter-A	A-Sc_RPS9A.pro-Atha_CPR1.orf-Sc_GPM1.ter-B	B-Sc_INT72B_FLANK3.acc
	Transformant_lvDSM077914	CR4 PAL-C4H-CPR	SHK0056		This study	lvDSM077914	INT72B	5-Sc_ENO2.pro-Atha_PAL1.orf-Sc_TDH1.ter-A	A-Sc_TDH3.pro-Atha_C4H.orf-Sc_TDH3.ter-B	B-Sc_RPS9A.pro-Atha_CPR1.orf-Sc_GPM1.ter-C	C-Sc_INT72B_FLANK3.acc

## Sheet: Sup Table 4 - Plasmids
Sup. Table 4. List of plasmids used in this study
Plasmid	Genotype	Reference	Addgene
pCSN061	CEN6/ARS TRP1 KanMX bla Kl11p-SpCas9-GND2t	1	# 101725
pRN1120	2µm NatMX ampR	1	# 101750
References
1	Verwaal,R., Buiting-Wiessenhaan,N., Dalhuijsen,S. and Roubos,J.A. (2018) CRISPR/Cpf1 enables fast and simple genome editing of Saccharomyces cerevisiae. Yeast, 35, 201-211.

## Sheet: Sup Table 5 - Primers
Sup. Table 5. List of primers used in this study.
Name	Sequence	Purpose
pSH001	CTTATCGATACCGTCGACCTCGAGGGGGGGCCCGGTACCCAGCTTTTGTTCCGCGGTCTTTGAAAAGATAATG	Amplification of Cas9 sgRNA expression cassette (RV)
pSH002	AAAATACAACAAATAAAAAACACTCAATGACCTGACCATTTGATGGAGTTCCGCGGAGACATAAAAAAC	Amplification of Cas9 sgRNA expression cassette (FW)
pSH003	AACTCCATCAAATGGTCAGG	Amplification of Cas9 sgRNA recipient plasmid pRN1120 (FW)
pSH004	AACAAAAGCTGGGTACCGGG	Amplification of Cas9 sgRNA recipient plasmid pRN1120 (RV)
		Amplification of INT69B left flank (RV) with homology to conX
		Amplification of INT69B right flank (FW) with homology to conX

## Sheet: Sup Table 6 - sgRNA
Sup. Table 6. sgRNA design
Target Locus	Gblock sequence
INT68	TACCCAGCTTTTGTTCCGCGGTCTTTGAAAAGATAATGTATGATTATGCTTTCACTCATATTTATACAGAAACTTGATGTTTTCTTTCGAGTATATACAAGGTGATTACATGTACGTTTGAAGTACAACTCTAGATTTTGTAGTGCCCTCTTGGGCTAGCGGTAAAGGTGCGCATTTTTTCACACCCTACAATGTTCTGTTCAAAAGATTTTGGTCAAACGCTGTAGAAGTGAAAGTTGGTGCGCATGTTTCGGCGTTCGAAACTTCTCCGCAGTGAAAGATAAATGATCAAACAACAGTTCCGTAACCGGTTTTAGAGCTAGAAATAGCAAGTTAAAATAAGGCTAGTCCGTTATCAACTTGAAAAAGTGGCACCGAGTCGGTGGTGCTTTTTTTGTT…
INT72	TACCCAGCTTTTGTTCCGCGGTCTTTGAAAAGATAATGTATGATTATGCTTTCACTCATATTTATACAGAAACTTGATGTTTTCTTTCGAGTATATACAAGGTGATTACATGTACGTTTGAAGTACAACTCTAGATTTTGTAGTGCCCTCTTGGGCTAGCGGTAAAGGTGCGCATTTTTTCACACCCTACAATGTTCTGTTCAAAAGATTTTGGTCAAACGCTGTAGAAGTGAAAGTTGGTGCGCATGTTTCGGCGTTCGAAACTTCTCCGCAGTGAAAGATAAATGATCGATGCTGACACAATTAATGTGTTTTAGAGCTAGAAATAGCAAGTTAAAATAAGGCTAGTCCGTTATCAACTTGAAAAAGTGGCACCGAGTCGGTGGTGCTTTTTTTGTT…
Primer homology
SNR52p and ATG
Target sequence
Sup4T
